# Supplementary material for: Trimmomatic: a decade of feature-rich, high-performance NGS read preprocessing
Source: Bioinformatics. 2026 May 22;42(6):btag331. doi: 10.1093/bioinformatics/btag331 (PMC13242794; doi:10.1093/bioinformatics/btag331)
Supplement: btag331_Supplementary_Data [file btag331_supplementary_data.zip]

Archive with 4 entries (4 files):
- 2026-05-11_SupplementaryData_Trimmomatic.pdf
- 260320_Figure_Scaling_Benchmark.pdf
- Figure_Fastp_Comparison.pdf
- Figure_RabbitTrim_Dataset_Benchmark.pdf
